# Supplementary material for: Introducing Candidatus Bathyanammoxibiaceae, a family of bacteria with the anammox potential present in both marine and terrestrial environments
Source: ISME Commun. 2022 May 19;2:42. doi: 10.1038/s43705-022-00125-4 (PMC9723696; doi:10.1038/s43705-022-00125-4)
Supplement: Supplementary file 2 — Supplementary Table S1 [file 43705_2022_125_MOESM2_ESM.xlsx]

## Sheet: Table S1
Genome	NCBI_accession	Clade	Completeness	Contamination	Strain heterogeneity	Genome_size	Contigs	rRNA	tRNA	GC	Coding_density
Planctomycetes_bacterium_RIFCSPLOWO2_02_FULL_50_16	MHYX00000000.1	Ca. Bathyanammoxibiaceae	93.18	1.14	0	2216128	56	3	45	0.501551	0.854593
Planctomycetes_bacterium_NC_groundwater_1467_Ag_S-0.65um_52_288	JACQVQ000000000.1	Ca. Bathyanammoxibiaceae	93.18	0	0	2021421	14	2	33	0.516578	0.890229
Planctomycetes_bacterium_RIFCSPLOWO2_12_FULL_50_35	MHZB00000000.1	Ca. Bathyanammoxibiaceae	89.77	0	0	1991347	122	3	40	0.502489	0.862684
Planctomycetes_bacterium_RIFCSPHIGHO2_02_FULL_50_42	MHYR00000000.1	Ca. Bathyanammoxibiaceae	84.09	1.14	0	1801149	134	6	34	0.503328	0.861531
Planctomycetes_bacterium_RIFCSPHIGHO2_12_FULL_52_36	MHYW00000000.1	Ca. Bathyanammoxibiaceae	73.06	1.24	100	1495470	143	1	19	0.52328	0.886939
Bin_158_refined	JAFNKF000000000	Ca. Bathyanammoxibiaceae	72.39	3.41	0	2161691	623	1	35	0.52371	0.867795
Planctomycetes_bacterium_GWA2_50_13	MHXR00000000.1	Ca. Bathyanammoxibiaceae	67.05	2.27	0	1717918	72	3	39	0.5008	0.8199
Planctomycetes_bacterium_NC_groundwater_1822_Pr3_B-0.1um_52_21	JACRJF000000000.1	Ca. Bathyanammoxibiaceae	64.9	2.48	75	1408411	381	0	27	0.524279	0.883442
Planctomycetes_bacterium_RIFCSPHIGHO2_12_FULL_51_37	MHYV00000000.1	Ca. Bathyanammoxibiaceae	64.2	0	0	1333400	98	3	25	0.506939	0.861051
Planctomycetes_bacterium_RIFCSPHIGHO2_02_FULL_52_58	MHYS00000000.1	Ca. Bathyanammoxibiaceae	61.93	0	0	1249585	135	0	19	0.520952	0.885336
Jettenia_ecosi_J2	SULG00000000.1	Ca. Brocadiaceae	100	3.45	0	3864554	223	3	45	0.400591	0.821886
Jettenia_caeni_BAFH01	BAFH00000000.1	Ca. Brocadiaceae	100	3.85	0	4087350	4	6	48	0.400496	0.841031
Brocadia_sp_UTAMX1_MWTF01	MWTF00000000.1	Ca. Brocadiaceae	100	1.65	0	3146897	36	3	47	0.42281	0.827265
Brocadia_pituitae	AP021856.1	Ca. Brocadiaceae	98.9	2.75	0	4075302	1	3	47	0.434254	0.840587
Brocadia_sinica_JPN1_BAFN01	BAFN00000000.1	Ca. Brocadiaceae	97.8	1.65	0	4077002	3	3	48	0.424102	0.855008
Brocadia_fulgida_LAQJ01	LAQJ00000000.1	Ca. Brocadiaceae	96.15	2.75	0	3552939	315	3	48	0.449483	0.838931
Brocadia_caroliniensis_AYTS01	AYTS00000000.1	Ca. Brocadiaceae	93.34	2.75	0	3728197	209	3	47	0.435037	0.810119
Kuenenia_stuttgartiensis_MBR1	NZ_CP049055.1	Ca. Brocadiaceae	97.8	1.65	0	4406153	1	3	45	0.410892	0.810878
Scalindua_sp_AMX11	RBMW00000000.1	Ca. Scalinduaceae	96.59	4.55	25	4593657	121	3	43	0.410545	0.815707
Scalindua_erythraensis_AMX13	SHMT00000000.1	Ca. Scalinduaceae	96.59	3.41	0	4742949	4	3	44	0.41082	0.816337
Scalindua_sediminis	JAFNKH000000000.1	Ca. Scalinduaceae	95.45	4.55	0	2955644	71	3	47	0.382504	0.841095
Scalindua_japonica	BAOS00000000.1	Ca. Scalinduaceae	95.45	3.41	0	4812853	47	3	43	0.38842	0.841093
Scalindua_profunda	JGI_2017108002	Ca. Scalinduaceae	94.16	5.39	75	4176727	4756	0	0	0.400685	0.993867
Scalindua_brodae_JRYO01	JRYO00000000.1	Ca. Scalinduaceae	92.74	2.27	0	4084168	282	2	42	0.396271	0.839418
Scalindua_rubra_MAYW01	MAYW00000000.1	Ca. Scalinduaceae	92.52	5.11	0	5194263	443	2	47	0.373154	0.801435
Scalindua_rubra_Ru_enrich_A1	NSJQ00000000.1	Ca. Scalinduaceae	90.46	2.27	0	3989002	100	2	42	0.397324	0.844412
Scalindua_sp._HyVt-343	DRGJ00000000.1	Ca. Scalinduaceae	74.31	4.61	40	2959685	387	1	40	0.382364	0.855794
Scalindua_bacterium_S225	SMSL00000000.1	Ca. Scalinduaceae	71.15	1.14	0	2962920	28	2	33	0.396973	0.848785
